# Supplementary material for: NFATc1-mediated activation of the pentose phosphate pathway and cell cycle dysregulation collectively drive tumor progression
Source: Oncogenesis. 2025 Nov 7;14(1):39. doi: 10.1038/s41389-025-00581-2 (PMC12594948; doi:10.1038/s41389-025-00581-2)
Supplement: Supplementary file 2 — Table S3 Source data and fold-change analysis results of differential metabolites between the NFATc1 knockdown group and the control group. [file 41389_2025_581_MOESM2_ESM.xlsx]

## Sheet: Sheet1
Source data and fold-change analysis results of differential metabolites between the NFATc1 knockdown group and the control group.
name	NC1	NC2	NC3	NC4	NC5	NC6	shNc1 1	shNc1 2	shNc1 3	shNc1 4	shNc1 5	shNc1 6	Nc1 KD_Mean	Nc1 KD_Median	Nc1 KD_RSD	NC_Mean	NC_Median	NC_RSD	FC	log2FC	P.value	-log10(P.value)	FDR	VIP
N-hydroxy-L-isoleucine	5.41628e+07	1.62478e+06	2.43015e+06	1.46737e+06	5.03364e+07	5.39e+07	1.11692e+06	1.23854e+06	1.70159e+06	807815	2.03212e+06	1.18991e+06	1.34782e+06	1.21423e+06	32.77	2.73203e+07	2.63833e+07	102.29	0.05	-4.34	0.0442866	1.35	0.506873	1.77813
1-Hexadecanoyl-2-(14-pentadecenoyl)-sn-glycero-3-phosphocholine	8.4935e+06	8.17422e+06	1.25186e+07	1.03496e+07	7.06533e+06	7.72956e+06	296446	1.0869e+06	894919	784076	598512	440380	683539	691294	43.09	9.05515e+06	8.33386e+06	22.35	0.08	-3.73	2.25416e-07	6.65	0.000273474	2.76124
pterulamide V	1.9957e+07	4.9361e+06	1.6764e+06	2.74482e+06	4.02383e+06	856176	1.10541e+06	449771	338956	321777	293774	247781	459579	330367	70.38	5.69905e+06	3.38433e+06	125.32	0.08	-3.63	0.00136314	2.87	0.0495397	1.98886
[1-[2-aminoethoxy(hydroxy)phosphoryl]oxy-3-[(Z)-hexadec-9-enoyl]oxypropan-2-yl] (9Z,12Z)-octadeca-9,12-dienoate	6.73571e+07	5.11908e+06	3.71719e+06	6.40434e+06	1.85453e+06	6.35353e+06	6.06473e+06	555251	473398	482541	294838	265330	1.35601e+06	477970	170.32	1.51343e+07	5.73631e+06	169.43	0.09	-3.48	0.00588344	2.23	0.260688	2.14039
PC(14_0_12-Hepe)	217201	1.2281e+06	940187	1.87244e+06	676054	1.4048e+06	164220	110796	85239.1	93465	88297.2	107796	108302	100630	27.03	1.05646e+06	1.08415e+06	54.85	0.1	-3.29	0.000664796	3.18	0.0363623	2.17929
PE(18_2(9Z,12Z)_18_2(9Z,12Z))	9.50864e+06	1.99386e+07	929211	4.30575e+06	3.91716e+06	6.31409e+06	2.60484e+06	955247	731817	658411	527206	405331	980476	695114	83.37	7.48558e+06	5.30992e+06	89.89	0.13	-2.93	0.00372301	2.43	0.206147	2.1879
Phosphatidylethanolamine alkenyl 16_0-20_5	2.26827e+06	3.86341e+06	4.18023e+06	116431	1.48396e+06	1.65451e+06	528841	344980	272690	355188	322086	263394	347863	333533	27.65	2.26114e+06	1.96139e+06	68	0.15	-2.7	0.0399407	1.4	0.250323	1.63869
Phosphatidylethanolamine 18_2-20_5	4.19562e+07	4.19256e+07	9.20516e+06	1.11778e+07	6.33908e+06	2.99919e+07	8.81217e+06	4.92551e+06	3.2058e+06	1.91496e+06	1.69904e+06	1.54076e+06	3.68304e+06	2.56038e+06	76.54	2.34326e+07	2.05849e+07	70.72	0.16	-2.67	0.00220374	2.66	0.0624776	1.91409
1-Hexadecanoyl-2-(9Z-octadecenoyl)-sn-glycerol 3-phosphate	1.3977e+07	1.31373e+07	2.75072e+06	3.1799e+06	6.00278e+06	3.21908e+06	2.20316e+06	1.48191e+06	598298	682287	1.41715e+06	452099	1.13915e+06	1.04972e+06	59.54	7.04446e+06	4.61093e+06	73.56	0.16	-2.63	0.00123203	2.91	0.0463296	1.98938
Scopularide C	2.66146e+07	2.31803e+06	3.95654e+06	2.52226e+06	1.65976e+07	2.62579e+06	4.90582e+06	1.41807e+06	1.10729e+06	1.00505e+06	686201	683035	1.63424e+06	1.05617e+06	99.52	9.10579e+06	3.29116e+06	112.06	0.18	-2.48	0.0185382	1.73	0.382492	1.93244
1-Palmitoyl-2-oleoyl-sn-glycero-3-phosphoethanolamine	1.60864e+06	7.67358e+06	1.21446e+06	1.05783e+07	7.89609e+06	2.11983e+06	3.09718e+06	1.87484e+06	98184.3	349851	230444	183638	972356	290148	127.24	5.18181e+06	4.8967e+06	77.47	0.19	-2.41	0.0111427	1.95	0.330315	2.02181
Ribose 5-Phosphate	3.07251e+07	4.80704e+07	5.07914e+07	4.91011e+07	2.08086e+07	4.72849e+07	2.04344e+07	8.65663e+06	205802	3.4116e+06	9.56963e+06	4.7778e+06	7.84265e+06	6.71722e+06	90.08	4.11303e+07	4.76777e+07	30.06	0.19	-2.39	0.0181948	1.74	0.173765	1.73923
PC 34_4	6.80697e+06	1.09407e+07	8.91339e+06	1.48208e+07	6.11692e+06	5.85813e+06	1.59178e+06	1.82169e+06	1.28151e+06	2.39908e+06	1.99237e+06	1.40941e+06	1.74931e+06	1.70674e+06	23.51	8.90949e+06	7.86018e+06	39.07	0.2	-2.35	4.12514e-06	5.38	0.00312789	2.68941
1-octadecanoyl-2-(9Z-hexadecenoyl)-glycero-3-phosphoserine	1.09028e+07	3.98993e+07	3.61317e+07	1.53232e+08	2.41904e+07	6.53646e+06	4.34339e+06	7.22226e+06	4.0669e+06	4.57234e+06	1.87046e+07	1.5977e+07	9.14775e+06	5.8973e+06	71.1	4.51487e+07	3.0161e+07	120.88	0.2	-2.3	0.0361599	1.44	0.238846	1.47976
PE(18_0e_12-HEPE)	3.68116e+06	1.47839e+06	9.13244e+06	2.74636e+06	6.20756e+06	3.42523e+06	201497	2.02969e+06	185785	452509	2.16252e+06	538707	928451	495608	98.64	4.44519e+06	3.55319e+06	62.33	0.21	-2.26	0.00440379	2.36	0.0857788	1.84193
PC(16_1_11,12-EpETE)	3.6639e+07	9.73792e+06	8.73247e+06	8.1002e+06	2.05498e+07	5.89872e+06	4.39193e+06	2.57001e+06	5.83381e+06	2.83559e+06	1.66011e+06	1.87699e+06	3.19474e+06	2.7028e+06	50.49	1.4943e+07	9.23519e+06	78.98	0.21	-2.23	0.00191302	2.72	0.0566066	1.97228
PC(O-18_0_20_0)	2.10227e+06	7.56273e+06	2.62746e+06	9.66681e+06	3.86905e+06	1.33198e+06	1.28234e+06	1.02227e+06	995623	1.01736e+06	794345	743873	975969	1.00649e+06	19.71	4.52672e+06	3.24825e+06	73.77	0.22	-2.21	0.00730233	2.14	0.282931	2.29025
PC 36_5	4.81633e+06	2.94747e+06	1.86345e+06	3.37224e+06	1.24986e+06	1.77368e+06	702570	571338	692758	320945	496912	807248	598629	632048	29.07	2.67051e+06	2.40546e+06	49.25	0.22	-2.16	0.000150317	3.82	0.0180882	2.13503
1,2-Dihexadecanoyl-rac-glycero-3-phosphoethanolamine	7.50816e+06	1.90706e+06	3.17851e+06	2.60275e+06	2.31162e+06	3.26226e+06	2.6082e+06	473355	657568	365526	484474	249598	806454	478914	110.74	3.46173e+06	2.89063e+06	59.16	0.23	-2.1	0.00133629	2.87	0.0492245	1.99668
Uracil	7.17161e+06	7.96765e+06	1.08829e+07	4.79975e+06	1.04771e+07	1.1243e+07	2.00382e+06	1.96694e+06	1.99863e+06	2.2943e+06	2.21781e+06	2.31948e+06	2.1335e+06	2.11082e+06	7.57	8.75701e+06	9.22236e+06	29.09	0.24	-2.04	9.78835e-05	4.01	0.0131881	2.33063
2-Docosahexaenoyl-1-palmitoyl-sn-glycero-3-phosphoethanolamine	6.56693e+06	1.96302e+06	4.17549e+06	971279	4.41356e+06	1.16466e+06	1.84066e+06	1.32673e+06	525986	495701	298436	214669	783697	510843	83.1	3.20916e+06	3.06926e+06	68.84	0.24	-2.03	0.0105079	1.98	0.130506	1.77859
Mycolactone F	1.23873e+08	1.57811e+08	4.35003e+07	7.90413e+07	7.17346e+07	3.45011e+07	3.33185e+07	1.91471e+07	2.39744e+07	1.6688e+07	1.51276e+07	2.18855e+07	2.16902e+07	2.05163e+07	30.23	8.50768e+07	7.53879e+07	55.87	0.25	-1.97	0.000760742	3.12	0.0374759	2.04004
Phosphatidylethanolamine 18_1-20_5	1.57659e+07	2.1422e+07	1.46168e+07	1.32944e+07	1.25419e+07	1.21769e+07	7.62407e+06	3.11336e+06	4.72395e+06	3.1601e+06	2.25613e+06	2.22614e+06	3.85063e+06	3.13673e+06	53.48	1.49697e+07	1.39556e+07	22.93	0.26	-1.96	4.60845e-05	4.34	0.00860508	2.23989
1-Stearoyl-2-linoleoyl-sn-glycero-3-phosphatidylcholine	1.27905e+07	1.93273e+07	6.57837e+06	1.66508e+07	1.28596e+07	3.92895e+06	2.7395e+06	2.45471e+06	2.85769e+06	5.23733e+06	2.54332e+06	3.10039e+06	3.15549e+06	2.7986e+06	33.13	1.20226e+07	1.2825e+07	48.67	0.26	-1.93	0.00106282	2.97	0.130185	2.34942
Isoglutamate	1.7989e+07	2.267e+06	4.28808e+06	7.08151e+06	2.56048e+07	8.63146e+06	1.99751e+06	858924	7.31286e+06	3.50362e+06	1.85338e+06	1.92843e+06	2.90912e+06	1.96297e+06	79.67	1.0977e+07	7.85648e+06	81.93	0.27	-1.92	0.0241687	1.62	0.415683	1.83353
Citalopram	1.3115e+07	5.27451e+07	4.62825e+07	1.07986e+07	3.89238e+07	5.54021e+06	1.06906e+07	1.03723e+07	5.7114e+06	4.30253e+06	1.1965e+07	2.77639e+06	7.63637e+06	8.04185e+06	50.37	2.79009e+07	2.60194e+07	73.24	0.27	-1.87	0.0317058	1.5	0.225311	1.6025
2-amino-3-[hydroxy-[2-[(8Z,11Z,14Z,17Z)-icosa-8,11,14,17-tetraenoyl]oxy-3-octadecanoyloxypropoxy]phosphoryl]oxypropanoic acid	7.53386e+06	1.95737e+06	3.07319e+06	891702	2.33812e+06	818054	1.86736e+06	642818	343782	1.19658e+06	314273	324976	781630	493300	80.69	2.76872e+06	2.14775e+06	89.89	0.28	-1.82	0.0234829	1.63	0.19776	1.6174
PC(16_1_8,9-EpETE)	414390	1.10695e+06	1.28402e+06	615284	571501	567431	536604	290864	165732	157769	118521	92234.5	226954	161751	73.31	759929	593393	45.89	0.3	-1.74	0.0020021	2.7	0.0589206	1.99262
PA(16_0_16_0)	6.24981e+07	2.27144e+07	1.08401e+07	1.20333e+07	7.70561e+06	1.76092e+07	7.47305e+06	5.88317e+06	6.20664e+06	1.34007e+07	5.58827e+06	1.95098e+06	6.75046e+06	6.04491e+06	55.5	2.22335e+07	1.48213e+07	91.91	0.3	-1.72	0.0216251	1.67	0.188833	1.57117
PE(16_1e_16,17-EpDPE)	2.5833e+06	5.60637e+06	2.66085e+06	7.66752e+06	5.29505e+06	1.68736e+06	1.32785e+06	2.71451e+06	1.10735e+06	1.29882e+06	729413	584239	1.2937e+06	1.20309e+06	58.63	4.25008e+06	3.97795e+06	54.15	0.3	-1.72	0.00440085	2.36	0.0857788	1.85959
NADP+	2.13765e+07	2.27012e+07	3.44131e+07	1.62675e+07	2.05997e+07	1.20134e+07	7.88407e+06	5.43974e+06	1.26096e+07	3.38478e+06	6.35929e+06	3.52023e+06	6.53295e+06	5.89952e+06	52.57	2.12286e+07	2.09881e+07	35.62	0.31	-1.7	0.000581426	3.24	0.034598	2.1239
PC(16_1_17,18-EpETE)	1.36554e+07	6.13034e+06	1.14305e+07	6.53824e+06	6.74418e+06	6.43137e+06	4.87925e+06	2.43456e+06	4.42737e+06	1.5237e+06	1.30865e+06	1.64986e+06	2.7039e+06	2.04221e+06	57.83	8.48833e+06	6.64121e+06	37.99	0.32	-1.65	0.00108197	2.97	0.0446994	2.04759
[1-Hexadecanoyloxy-3-phosphonooxypropan-2-yl]octadec-9-enoate	1.5457e+08	1.98878e+08	9.65261e+07	7.08803e+07	1.09266e+08	9.78616e+07	5.87812e+07	4.61984e+07	2.79326e+07	4.78163e+07	1.41311e+07	3.97241e+07	3.90973e+07	4.29612e+07	40.64	1.2133e+08	1.03564e+08	38.61	0.32	-1.63	0.00112598	2.95	0.0448751	2.00315
[1-[2,3-dihydroxypropoxy(hydroxy)phosphoryl]oxy-3-[(Z)-octadec-9-enoyl]oxypropan-2-yl] 12-hydroxyoctadecanoate	3.75333e+06	9.10713e+06	4.46221e+06	4.20018e+06	4.29641e+06	5.57735e+06	4.98447e+06	1.40633e+06	1.04434e+06	819741	1.03465e+06	864259	1.6923e+06	1.03949e+06	96.08	5.23277e+06	4.37931e+06	38.08	0.32	-1.63	0.00147972	2.83	0.0496124	1.98771
1,4-Diamino-2-butanol	2.86864e+07	3.46779e+06	6.81714e+06	2.22972e+07	2.00646e+07	7.25057e+06	2.32227e+06	2.11563e+06	2.29832e+06	5.55382e+06	2.59737e+06	1.39939e+07	4.81355e+06	2.45982e+06	97.24	1.47639e+07	1.36576e+07	69.46	0.33	-1.62	0.0316975	1.5	0.455077	1.72561
6-Chloro-4-phenyl-1H-quinazolin-2-one	2.60615e+06	8.40348e+06	7.97249e+06	1.9489e+06	7.6247e+06	8.10306e+06	881147	1.62674e+06	2.1798e+06	988224	3.06583e+06	3.56964e+06	2.0519e+06	1.90327e+06	53.52	6.1098e+06	7.7986e+06	48.88	0.34	-1.57	0.0136393	1.87	0.148905	1.68991
PC 32_2	1.39932e+07	4.55482e+06	1.4308e+07	1.31097e+07	1.19056e+07	2.83971e+06	1.01452e+07	4.6854e+06	1.37312e+06	1.10059e+06	3.16317e+06	819636	3.54785e+06	2.26814e+06	100.15	1.01185e+07	1.25076e+07	50.13	0.35	-1.51	0.0249716	1.6	0.202124	1.60971
(R)-demethyl-4-deoxygadusol	3.12207e+06	8.11151e+06	7.55568e+06	2.34783e+06	1.55181e+07	8.94791e+06	2.43277e+06	2.23508e+06	800246	2.65603e+06	2.48227e+06	5.84351e+06	2.74165e+06	2.45752e+06	60.63	7.60051e+06	7.83359e+06	62.39	0.36	-1.47	0.0291676	1.54	0.218055	1.52089
(S)-5'-Deoxy-5'-(methylsulfinyl)adenosine	1.93356e+07	2.20458e+07	1.32311e+07	1.34137e+07	1.35115e+07	6.59697e+06	4.4238e+06	5.63442e+06	4.55447e+06	7.15941e+06	4.39806e+06	6.52201e+06	5.44869e+06	5.09444e+06	21.82	1.46891e+07	1.34626e+07	36.83	0.37	-1.43	0.000609652	3.21	0.0985862	2.40285
PS 38_4	1.78899e+07	3.50138e+07	1.85457e+07	1.09645e+07	6.33804e+06	1.27818e+07	5.32434e+06	4.1549e+06	1.20965e+07	4.07925e+06	4.26924e+06	8.01561e+06	6.32331e+06	4.79679e+06	50.58	1.69223e+07	1.53358e+07	58.83	0.37	-1.42	0.0101927	1.99	0.128642	1.75094
1-hexadecanoyl-2-(9Z,12Z-octadecadienoyl)-sn-glycero-3-phosphoethanolamine	8.14876e+07	3.26611e+07	1.52081e+07	2.87637e+07	1.98116e+07	1.89118e+07	1.43387e+07	1.90031e+07	2.48694e+06	1.14232e+07	1.58076e+07	1.14049e+07	1.24107e+07	1.28809e+07	45.46	3.28073e+07	2.42876e+07	75.38	0.38	-1.4	0.0332101	1.48	0.229728	1.44502
PC(14_0_18_1(11Z))	1.47024e+07	4.57052e+06	5.14727e+06	6.43186e+06	6.17603e+06	1.28792e+07	8.00389e+06	2.6557e+06	2.73891e+06	1.61277e+06	2.13493e+06	1.86232e+06	3.16809e+06	2.39532e+06	76.05	8.31788e+06	6.30395e+06	52.07	0.38	-1.39	0.00747412	2.13	0.283402	2.09002
C12-linear alkyl benzene sulfonate	1.50543e+07	2.90831e+06	2.77817e+06	7.2835e+06	9.46734e+06	4.92342e+06	2.37826e+06	2.32016e+06	2.43844e+06	1.54827e+06	2.36178e+06	5.40067e+06	2.74126e+06	2.37002e+06	49.05	7.06917e+06	6.10346e+06	66.32	0.39	-1.37	0.0253778	1.6	0.419281	1.79251
12(R)-HPETE	2.17677e+06	3.36512e+06	823227	1.66521e+06	720161	595793	750579	417518	382969	716061	1.28092e+06	342655	648450	566789	54.84	1.55771e+06	1.24422e+06	69.31	0.42	-1.26	0.0480859	1.32	0.278663	1.40289
CID 132350835	4.09182e+06	9.2004e+06	9.28643e+06	6.25246e+06	5.24242e+06	3.83153e+06	4.13018e+06	452019	4.99654e+06	3.89664e+06	1.63018e+06	1.46582e+06	2.76189e+06	2.76341e+06	65.67	6.31751e+06	5.74744e+06	38.4	0.44	-1.19	0.0278158	1.56	0.213953	1.59398
PC(14_1(9Z)_22_4(7Z,10Z,13Z,16Z))	3.15109e+07	1.0363e+07	3.661e+07	1.16269e+07	2.66795e+07	1.60988e+07	1.49384e+07	1.46241e+07	6.06415e+06	9.60162e+06	2.58398e+06	1.18399e+07	9.94203e+06	1.07208e+07	49.23	2.21482e+07	2.13892e+07	49.6	0.45	-1.16	0.0379812	1.42	0.480668	1.75241
Methionine Sulfoxide	1.30268e+07	1.38153e+07	1.37695e+07	1.20774e+07	1.16642e+07	5.63989e+06	4.97524e+06	6.0964e+06	7.07143e+06	5.88237e+06	3.93786e+06	4.05073e+06	5.33567e+06	5.42881e+06	23.14	1.16655e+07	1.25521e+07	26.39	0.46	-1.13	0.00114154	2.94	0.133165	2.38816
SM(d18_1_14_0)	8.12856e+06	5.91863e+06	2.70244e+06	4.18827e+06	1.78889e+06	6.44803e+06	1.72008e+06	1.57502e+06	4.29659e+06	1.97818e+06	2.7737e+06	1.54514e+06	2.31479e+06	1.84913e+06	46.31	4.86247e+06	5.05345e+06	49.41	0.48	-1.07	0.0363521	1.44	0.476405	1.71674
(-)-7-Hydroxyspectaline	1.36045e+07	1.44295e+07	6.26186e+06	1.21918e+07	8.8299e+06	1.13099e+07	5.52346e+06	3.87945e+06	2.3798e+06	5.38724e+06	1.26104e+07	4.58381e+06	5.72736e+06	4.98552e+06	62.2	1.11046e+07	1.17509e+07	27.66	0.52	-0.96	0.0146573	1.83	0.350669	1.88654
9,10-dihydrophenanthrene-9,10-diol	1.73671e+08	1.55235e+08	1.16283e+08	1.23569e+08	7.90291e+07	7.30964e+07	6.62946e+07	4.77264e+07	5.95589e+07	7.52547e+07	5.08601e+07	7.29289e+07	6.21039e+07	6.29268e+07	18.32	1.20147e+08	1.19926e+08	33.35	0.52	-0.95	0.00317376	2.5	0.190135	2.22045
Isophthalic acid	1.06467e+07	2.07892e+07	7.65891e+06	1.20327e+07	2.43317e+07	1.25941e+07	2.38628e+06	5.57357e+06	2.17515e+06	2.49869e+06	1.11225e+07	2.2178e+07	7.65571e+06	4.03613e+06	103.12	1.46755e+07	1.23134e+07	43.89	0.52	-0.94	0.0460035	1.34	0.270771	1.37214
Cannabisin E	4.19058e+06	5.75243e+06	2.85915e+06	1.98984e+06	3.44277e+06	5.70719e+06	2.90494e+06	2.27838e+06	2.39474e+06	1.15714e+06	2.05763e+06	2.1008e+06	2.14894e+06	2.18959e+06	26.68	3.99033e+06	3.81668e+06	38.29	0.54	-0.89	0.0193537	1.71	0.180366	1.60709
12-Hydroxystearic acid	2.03055e+06	2.64307e+06	1.30739e+06	876463	2.11921e+06	2.73532e+06	1.0078e+06	939285	844509	2.2821e+06	475397	816024	1.06085e+06	891897	59	1.952e+06	2.07488e+06	37.63	0.54	-0.88	0.039007	1.41	0.247529	1.44448
Momorcharaside A	1.70691e+07	1.39004e+07	1.09289e+07	1.1044e+07	1.20077e+07	1.13002e+07	8.88051e+06	4.02685e+06	6.57493e+06	7.21426e+06	8.12083e+06	7.54668e+06	7.06068e+06	7.38047e+06	23.81	1.27084e+07	1.1654e+07	18.9	0.56	-0.85	0.00118919	2.92	0.0459963	1.98218
PA 34_2	1.46866e+08	1.32659e+08	1.01431e+08	5.94496e+07	1.19616e+08	8.34413e+07	6.76886e+07	5.80462e+07	7.17499e+07	7.81582e+07	3.44759e+07	5.74131e+07	6.12553e+07	6.28674e+07	25.07	1.07244e+08	1.10523e+08	30.23	0.57	-0.81	0.0127148	1.9	0.146209	1.72569
3-(indol-3-yl)Pyruvate	2.41379e+07	1.33943e+07	1.15844e+07	2.54405e+07	1.35925e+07	1.16742e+07	1.56319e+07	1.28005e+07	4.39464e+06	9.81402e+06	6.88341e+06	9.1443e+06	9.77812e+06	9.47916e+06	41.2	16637308	1.34934e+07	38.36	0.59	-0.77	0.0404903	1.39	0.25214	1.41358
Thioguanosine 5'-triphosphate	3.30691e+06	3.7816e+06	2.32314e+06	1.31762e+06	2.90734e+06	2.84091e+06	793680	425780	7.21273e+06	344457	719534	435037	1.6552e+06	577286	164.84	2.74625e+06	2.87413e+06	31.07	0.6	-0.73	0.0496582	1.3	0.280688	1.53905
Palmitic Acid	6.37796e+06	1.10355e+07	6.94749e+06	8.11281e+06	1.01195e+07	4.77542e+06	5.91698e+06	5.06381e+06	7.29354e+06	2.95113e+06	2.06588e+06	5.48371e+06	4.79584e+06	5.27376e+06	40.54	7.89479e+06	7.53015e+06	29.86	0.61	-0.72	0.0412339	1.38	0.254597	1.50466
2-Hydroxyfluorene	2.85947e+07	4.94043e+07	2.43074e+07	2.91206e+07	3.09194e+07	4.3102e+07	1.86582e+07	1.73324e+07	1.751e+07	2.96588e+07	2.15456e+07	2.07463e+07	2.09086e+07	1.97023e+07	22.06	3.42414e+07	3.002e+07	28.5	0.61	-0.71	0.00590326	2.23	0.0991331	1.74845
Phenanthrene-9,10-oxide	4.14333e+06	6.14346e+06	4.64133e+06	4.88721e+06	6.35068e+06	3.78693e+06	3.60006e+06	1.10216e+06	5.44768e+06	3.23435e+06	2.84512e+06	2.96219e+06	3.19859e+06	3.09827e+06	43.76	4.99216e+06	4.76427e+06	20.97	0.64	-0.64	0.0462396	1.33	0.514462	1.69867
(3beta,5alpha,6a)-Cholesta-8,14-diene-3,6-diol	5.45234e+06	5.68498e+06	6.6333e+06	6.23568e+06	5.98296e+06	6.13601e+06	2.27901e+06	2.21965e+06	2.16759e+06	5.9781e+06	4.47535e+06	5.98966e+06	3.85156e+06	3.37718e+06	48.51	6.02088e+06	6.05948e+06	6.94	0.64	-0.64	0.0436317	1.36	0.502936	1.75655
Levonorgestrel	2.71305e+07	2.32232e+07	2.03399e+07	1.91342e+07	1.91901e+07	2.07906e+07	1.82761e+07	1.39557e+07	1.32577e+07	1.51402e+07	1.2737e+07	1.1393e+07	1.41266e+07	1.36067e+07	16.88	2.16348e+07	2.05653e+07	14.22	0.65	-0.61	0.000544097	3.26	0.0339247	2.06615
1,2-Dihydroxynaphthalene-6-sulfonate	448453	611951	522983	549750	472654	441409	392035	348372	450511	281907	314978	248001	339301	331675	21.84	507867	497819	13.06	0.67	-0.58	0.00239064	2.62	0.066493	1.97033
1,7-Diphospho-1-epi-valienol	6.12982e+06	4.93039e+06	8.11624e+06	5.60113e+06	4.66428e+06	4.29273e+06	4.11635e+06	4.54836e+06	4.93957e+06	3.22185e+06	3.51947e+06	3.09772e+06	3.90722e+06	3.81791e+06	19.14	5.62243e+06	5.26576e+06	24.7	0.69	-0.53	0.0152476	1.82	0.357113	2.01377
Taurocyaminphosphate	1.7234e+07	1.42201e+07	1.24582e+07	1.12662e+07	1.33159e+07	1.34953e+07	1.10309e+07	8.46247e+06	8.21659e+06	1.01738e+07	9.21748e+06	1.11673e+07	9.71143e+06	9.69562e+06	13.12	1.3665e+07	1.34056e+07	14.78	0.71	-0.49	0.00159394	2.8	0.148752	2.27047
2-Methylpyrrolidine	1.67191e+08	1.0912e+08	1.36515e+08	1.59872e+08	1.03076e+08	1.70801e+08	1.04142e+08	9.09496e+07	1.3835e+08	8.86946e+07	9.92873e+07	9.60978e+07	1.0292e+08	9.76925e+07	17.72	1.41096e+08	1.48193e+08	21.04	0.73	-0.46	0.020465	1.69	0.396684	1.88125
2-hydroxy-2-methylpropanal	1.82921e+07	1.52056e+07	1.29756e+07	8.96236e+06	1.26991e+07	1.36659e+07	1.0764e+07	8.81535e+06	1.01555e+07	1.17637e+07	9.67778e+06	1.07013e+07	10312947	1.04284e+07	9.82	1.36334e+07	1.33207e+07	22.56	0.76	-0.4	0.0317846	1.5	0.455077	1.7485
Tempidon	2.4817e+07	2.50599e+07	1.65446e+07	1.90193e+07	2.6683e+07	2.14594e+07	1.94702e+07	1.57266e+07	1.44708e+07	1.73648e+07	1.52105e+07	2.071e+07	1.71588e+07	1.65457e+07	14.53	2.22639e+07	2.31382e+07	17.71	0.77	-0.38	0.0234736	1.63	0.410348	1.80742
Mesylate	1.05585e+06	726357	832478	804585	706267	699228	560202	666553	513839	681672	601391	674357	616336	633972	11.25	804127	765471	16.76	0.77	-0.38	0.00813414	2.09	0.117141	1.7326
Sorbitol	1.58147e+07	2.81653e+07	2.27549e+07	2.00834e+07	2.35887e+07	2.06408e+07	1.61663e+07	1.51829e+07	1.75369e+07	2.11799e+07	1.55266e+07	1.55007e+07	1.68489e+07	1.58464e+07	13.54	2.18413e+07	2.16979e+07	18.85	0.77	-0.37	0.0233739	1.63	0.409786	1.85009
19(20)-EpDPE	8.14686e+06	6.61192e+06	5.63442e+06	5.87805e+06	7.54086e+06	7.91996e+06	5.35475e+06	5.53934e+06	5.15819e+06	5.96281e+06	5.01344e+06	5.52884e+06	5.42623e+06	5.44179e+06	6.16	6.95534e+06	7.07639e+06	15.37	0.78	-0.36	0.00584228	2.23	0.0991331	1.74698
Vitamin K	2.87335e+07	2.87645e+07	2.29983e+07	2.54326e+07	3.00475e+07	2.32402e+07	2.4286e+07	1.81676e+07	2.5569e+07	2.46708e+07	1.28492e+07	1.87361e+07	2.07131e+07	2.15111e+07	24.07	2.65361e+07	2.7083e+07	11.52	0.78	-0.36	0.0457391	1.34	0.513664	1.72181
Fenclofenac	420347	420016	318615	343325	374662	411069	230091	290215	302569	340867	283025	423092	311643	296392	20.94	381339	392866	11.32	0.82	-0.29	0.0495276	1.31	0.280688	1.33502
Decahydroquinoline	3.45242e+07	3.2869e+07	3.03709e+07	2.74551e+07	3.11858e+07	2.83051e+07	2.63038e+07	2.59354e+07	2.3825e+07	2.79155e+07	2.26352e+07	2.54844e+07	2.53499e+07	2.57099e+07	7.39	3.0785e+07	3.07784e+07	8.7	0.82	-0.28	0.00203871	2.69	0.171761	2.2718
5-phospho-alpha-D-ribose cyclic-1,2-phosphate	9.75574e+06	9.49301e+06	1.09793e+07	9.10992e+06	8.80288e+06	7.95304e+06	7.99742e+06	7.76963e+06	8.31e+06	7.78887e+06	7.40712e+06	7.40397e+06	7.7795e+06	7.77925e+06	4.49	9.34898e+06	9.30146e+06	10.85	0.83	-0.27	0.00365532	2.44	0.206147	2.25126
ISOPHORONE DIAMINE	1.1291e+06	1.21215e+06	1.02642e+06	1.19574e+06	974927	857897	1.03875e+06	852176	774064	1.00591e+06	830400	828601	888316	841288	12.1	1.06604e+06	1.07776e+06	12.95	0.83	-0.26	0.0322182	1.49	0.455528	1.79885
D-Serine	1.1766e+07	1.18762e+07	1.07589e+07	9.68364e+06	1.0327e+07	1.11962e+07	9.6662e+06	8.79611e+06	8.41917e+06	8.92012e+06	9.52949e+06	9.81347e+06	9.19076e+06	9.2248e+06	6.06	1.09347e+07	1.09775e+07	7.77	0.84	-0.25	0.00170087	2.77	0.155327	2.25638
Dimethyl sulphone	3.66667e+07	3.46685e+07	4.43519e+07	3.7369e+07	3.30125e+07	3.5594e+07	3.41177e+07	2.90729e+07	3.36783e+07	2.86289e+07	3.0942e+07	3.02141e+07	3.1109e+07	3.05781e+07	7.44	3.69438e+07	3.61304e+07	10.66	0.84	-0.25	0.00782818	2.11	0.289547	2.12167
P-Coumaraldehyde	1.58334e+06	1.88646e+06	1.74519e+06	1.57973e+06	1.25446e+06	1.65299e+06	1.40234e+06	1.27034e+06	1.43563e+06	1.28807e+06	1.48199e+06	1.32482e+06	1.3672e+06	1.36358e+06	6.25	1.61703e+06	1.61816e+06	13.1	0.85	-0.24	0.0256925	1.59	0.420082	1.82906
N-Carbamoylsarcosine	3.02991e+07	3.28551e+07	2.93153e+07	2.58014e+07	2.6928e+07	2.86677e+07	2.64214e+07	2.38254e+07	2.36797e+07	2.54302e+07	2.5395e+07	2.55231e+07	2.50458e+07	2.54126e+07	4.28	2.89778e+07	2.89915e+07	8.63	0.86	-0.21	0.00437845	2.36	0.22426	2.14903
Indoline	2.77052e+07	3.3156e+07	3.1919e+07	2.75592e+07	2.45107e+07	2.9422e+07	2.55164e+07	2.39526e+07	2.6247e+07	2.3374e+07	2.71846e+07	2.52769e+07	2.52586e+07	2.53967e+07	5.6	2.90454e+07	2.85636e+07	10.87	0.87	-0.2	0.0222468	1.65	0.405253	1.86284
Cyanuric acid	1.77072e+09	1.44098e+09	1.34738e+09	1.29771e+09	1.56393e+09	1.55642e+09	1.28065e+09	1.23239e+09	1.19569e+09	1.38114e+09	1.3699e+09	1.34893e+09	1.30145e+09	1.31479e+09	5.92	1.49619e+09	1.4987e+09	11.51	0.87	-0.2	0.0270162	1.57	0.210493	1.48995
Sclareolide	8.87047e+06	8.83201e+06	7.90764e+06	7.10597e+06	7.61368e+06	8.05516e+06	7.11046e+06	6.64029e+06	6.53594e+06	7.21344e+06	7.32845e+06	7.25344e+06	7.01367e+06	7.16195e+06	4.83	8.06416e+06	7.9814e+06	8.57	0.87	-0.2	0.00674401	2.17	0.276413	2.05323
Betaine	7.20362e+07	7.09326e+07	6.88725e+07	6.57183e+07	6.9416e+07	5.83151e+07	5.75709e+07	6.3374e+07	6.09619e+07	5.13463e+07	6.25518e+07	5.84709e+07	5.9046e+07	5.97164e+07	7.44	6.75485e+07	6.91442e+07	7.42	0.87	-0.19	0.0129121	1.89	0.14624	1.73319
Diethylphosphate	1.68242e+07	1.69154e+07	1.57945e+07	1.2979e+07	1.48617e+07	1.47162e+07	1.3884e+07	1.29823e+07	1.31598e+07	1.39675e+07	1.34106e+07	1.40419e+07	1.35744e+07	1.36473e+07	3.32	1.53485e+07	1.53281e+07	9.7	0.88	-0.18	0.0312859	1.5	0.452231	1.87925
4-Oxo-2-azetidinecarboxylic acid	3.07031e+06	3.19894e+06	3.0826e+06	2.4043e+06	2.74249e+06	2.86442e+06	2.68527e+06	2.36271e+06	2.37809e+06	2.56313e+06	2.76855e+06	2.6338e+06	2.56526e+06	2.59847e+06	6.44	2893843	2.96736e+06	10.05	0.89	-0.17	0.041103	1.39	0.490958	1.68052
Camalexin	1.55148e+08	1.57693e+08	1.34223e+08	1.25739e+08	1.39102e+08	1.31654e+08	1.32309e+08	1.17921e+08	1.27589e+08	1.2574e+08	1.21387e+08	1.31525e+08	1.26078e+08	1.26665e+08	4.48	1.40593e+08	1.36662e+08	9.26	0.9	-0.16	0.0287411	1.54	0.43441	1.80106
10-Undecen-1-ol	1.30843e+07	1.19789e+07	1.02616e+07	1.03536e+07	1.15723e+07	1.1026e+07	1.12317e+07	9.74576e+06	9.77232e+06	1.06052e+07	1.03837e+07	1.0001e+07	1.02899e+07	1.01923e+07	5.57	1.13795e+07	1.12991e+07	9.41	0.9	-0.15	0.0494079	1.31	0.520927	1.63767
5-butyl-4-hydroxy-3-methyl-6-(3-methylbut-2-enyl)-1H-pyridin-2-one	1.37662e+07	1.24673e+07	1.22819e+07	1.13023e+07	1.32439e+07	1.25935e+07	1.20752e+07	1.12662e+07	1.10029e+07	1.21078e+07	1.17225e+07	1.06255e+07	1.14667e+07	1.14944e+07	5.25	1.26092e+07	1.25304e+07	6.71	0.91	-0.14	0.022708	1.64	0.409722	1.84301
Monoisobutyl phthalate	5.8254e+06	5.79862e+06	5.33078e+06	5.06184e+06	5.22695e+06	4.86107e+06	4.80965e+06	5.22911e+06	4.83888e+06	4.93298e+06	4.9026e+06	4.74402e+06	4.90954e+06	4.87074e+06	3.47	5.35078e+06	5.27886e+06	7.31	0.92	-0.12	0.0279146	1.55	0.432454	1.81901
3-(8-Hydroxyoctyl)phenol	1.23651e+07	1.11617e+07	1.0739e+07	1.07925e+07	1.06402e+07	1.14187e+07	1.10289e+07	9.97565e+06	9.78521e+06	1.00453e+07	1.09066e+07	1.06422e+07	1.03973e+07	1.03437e+07	5.08	1.11862e+07	1.09771e+07	5.79	0.93	-0.11	0.04051	1.39	0.25214	1.40581
L-Malic acid	7.26506e+07	8.09045e+07	1.04317e+08	7.05245e+07	6.98572e+07	7.80131e+07	9.13963e+07	8.43242e+07	1.13108e+08	8.83034e+07	1.12812e+08	9.45767e+07	9.74201e+07	9.29865e+07	12.84	7.93778e+07	7.53318e+07	16.33	1.23	0.3	0.0264026	1.58	0.207203	1.47426
2-Furoic acid	8.2747e+06	1.24798e+07	1.26986e+07	1.25003e+07	7.34353e+06	1.14055e+07	1.13124e+07	1.32588e+07	1.40772e+07	1.53618e+07	1.39634e+07	1.27055e+07	1.34465e+07	1.36111e+07	10.24	1.07837e+07	1.19426e+07	21.95	1.25	0.32	0.0492954	1.31	0.280688	1.40558
N-Acetylneuraminic acid	5.64011e+06	5.79951e+06	6.00519e+06	5.50484e+06	5.98891e+06	6.68971e+06	5.95067e+06	6.54409e+06	6.63552e+06	7.60017e+06	8.92393e+06	9.79241e+06	7.57447e+06	7.11784e+06	19.87	5.93804e+06	5.89421e+06	7.02	1.28	0.35	0.0329345	1.48	0.228661	1.64117
Sphinganine	1.35059e+07	1.31307e+07	1.08229e+07	1.51588e+07	9.24187e+06	1.6065e+07	1.69967e+07	1.93987e+07	1.25721e+07	1.52939e+07	1.84979e+07	1.90251e+07	1.69641e+07	1.77473e+07	15.51	1.29875e+07	1.33183e+07	19.84	1.31	0.39	0.0308718	1.51	0.449085	1.82899
13(S)-HODE methyl ester	1.02582e+07	9.87234e+06	7.43887e+06	1.14925e+07	6.49764e+06	1.05932e+07	1.48405e+07	1.42476e+07	8.79814e+06	1.18811e+07	1.19828e+07	1.44619e+07	1.2702e+07	1.31152e+07	18.12	9.35879e+06	1.00653e+07	20.84	1.36	0.44	0.0294576	1.53	0.436894	1.81657
3-Deoxo-4b-deoxypaxilline	1.64342e+08	1.25039e+08	1.52183e+08	1.36891e+08	8.23715e+07	1.17271e+08	1.72023e+08	2.13803e+08	1.13748e+08	1.92095e+08	1.65621e+08	1.96244e+08	1.75589e+08	1.82059e+08	19.89	1.29683e+08	1.30965e+08	22.28	1.35	0.44	0.0463637	1.33	0.272003	1.44593
Citric Acid	1.79328e+08	2.75129e+08	2.90593e+08	2.7968e+08	1.68808e+08	2.59658e+08	2.67976e+08	2.98033e+08	3.43331e+08	3.39739e+08	4.14819e+08	3.24072e+08	3.31328e+08	3.31905e+08	15.01	2.42199e+08	2.67393e+08	22.22	1.37	0.45	0.0178374	1.75	0.172174	1.62536
1,4'-Bipiperidine-1'-carboxylic acid	2.58742e+07	2.50092e+07	4.15686e+07	2.99153e+07	2.22367e+07	2.37365e+07	3.86007e+07	3.61309e+07	4.97937e+07	3.28199e+07	4.21259e+07	3.16155e+07	3.85144e+07	3.73658e+07	17.46	2.80568e+07	2.54417e+07	25.33	1.37	0.46	0.0174847	1.76	0.372606	1.838
Palmitelaidic acid	1.19489e+07	1.01175e+07	1.02814e+07	1.51887e+07	6.34243e+06	9.61869e+06	1.41694e+07	1.96805e+07	1.32041e+07	1.33149e+07	1.42946e+07	1.40575e+07	1.47868e+07	1.41134e+07	16.5	1.05829e+07	1.01994e+07	27.48	1.4	0.48	0.021986	1.66	0.190487	1.61623
Dodemorph	6.84159e+06	6.31483e+06	6.56793e+06	7.26341e+06	4.37083e+06	6.76476e+06	9.38962e+06	9.89247e+06	6.70336e+06	7.93182e+06	8.67783e+06	1.06614e+07	8.87609e+06	9.03373e+06	16.04	6.35389e+06	6.66634e+06	16.07	1.4	0.48	0.00776688	2.11	0.289042	2.08448
S-Lactoylglutathione	1.22208e+06	1.62268e+06	1.53083e+06	1.34315e+06	1.23306e+06	2.08162e+06	2.35867e+06	1.88154e+06	1.69831e+06	2.03497e+06	3.1536e+06	1.67689e+06	2.134e+06	1.95825e+06	26.19	1.50557e+06	1.43699e+06	21.57	1.42	0.5	0.0237436	1.62	0.199336	1.59233
L-3-Cyanoalanine	2.25092e+06	2.1959e+06	2.66059e+06	2.13844e+06	2.21231e+06	1.79529e+06	2.32593e+06	2.71614e+06	3.25438e+06	3.31861e+06	3.71028e+06	3.74325e+06	3.1781e+06	3.28649e+06	17.62	2.20891e+06	2.20411e+06	12.51	1.44	0.52	0.00305351	2.52	0.0726081	1.86377
Terpendole J	7.35446e+07	6.1335e+07	4.21854e+07	5.95149e+07	3.89724e+07	5.54441e+07	1.1238e+08	8.0509e+07	4.69787e+07	8.90534e+07	6.37234e+07	8.39302e+07	7.94291e+07	8.22196e+07	28.15	5.51661e+07	5.74795e+07	23.29	1.44	0.53	0.0491225	1.31	0.520927	1.66041
O-Arachidonoyl Glycidol	5.0349e+06	4.5724e+06	3.72382e+06	6.24453e+06	2.81455e+06	4.16545e+06	7.51962e+06	7.23374e+06	4.74427e+06	6.53339e+06	6.49713e+06	6.33939e+06	6.47792e+06	6.51526e+06	14.94	4.42594e+06	4.36893e+06	26.46	1.46	0.55	0.0112186	1.95	0.330315	2.00105
1-Myristoyl-2-hydroxy-sn-glycero-3-phosphoethanolamine	6.48501e+06	8.41696e+06	5.78078e+06	1.17935e+07	4.17155e+06	8.47492e+06	1.2709e+07	1.63712e+07	7.85714e+06	9.67967e+06	1.03049e+07	9.1888e+06	1.10185e+07	9.99228e+06	27.87	7.52045e+06	7.45098e+06	35.32	1.47	0.55	0.0498193	1.3	0.520927	1.64565
Adenosine-5'-diphosphate	4.5495e+07	5.878e+07	2.90938e+07	5.72669e+07	3.37254e+07	5.58085e+07	7.06282e+07	5.76531e+07	5.96046e+07	8.7586e+07	8.48623e+07	5.29733e+07	6.88846e+07	6.51164e+07	21.27	4.66949e+07	5.06518e+07	27.43	1.48	0.56	0.0218475	1.66	0.189894	1.66046
D-glucose 1,6-bisphosphate	1.59539e+06	3.47063e+06	4.60618e+06	4.83708e+06	2.05248e+06	2.49438e+06	3.15702e+06	5.29281e+06	5.21389e+06	5.3588e+06	5.45276e+06	4.1649e+06	4.77336e+06	5.25335e+06	19.32	3.17602e+06	2.9825e+06	42.52	1.5	0.59	0.0436042	1.36	0.262061	1.40912
N-(2-hydroxyethyl)icosanamide	4.34659e+06	2.83321e+06	2.9153e+06	3.549e+06	1.58457e+06	4.10701e+06	3.23669e+06	5.21069e+06	5.16446e+06	4.16863e+06	5.7079e+06	5.61667e+06	4.85084e+06	5.18758e+06	19.82	3.22262e+06	3.23215e+06	31.28	1.51	0.59	0.0303054	1.52	0.441905	1.82141
Phosphatidylethanolamine lyso 20_4	2.06598e+08	1.72459e+08	1.37309e+08	3.09627e+08	1.95607e+08	1.93236e+08	4.35587e+08	2.88947e+08	2.12938e+08	3.31331e+08	3.79213e+08	2.48856e+08	316145361	3.10139e+08	26.23	2.02473e+08	1.94421e+08	28.61	1.56	0.64	0.0156122	1.81	0.161606	1.70351
gambogenic acid	1.35306e+06	1.00883e+06	1.43102e+06	2.65731e+06	612498	762307	1.99936e+06	3.22681e+06	1.85755e+06	1.77296e+06	1.6696e+06	1.6401e+06	2.02773e+06	1.81526e+06	29.68	1.30417e+06	1.18095e+06	56.44	1.55	0.64	0.0490028	1.31	0.280688	1.40413
Uplandicine	2.98728e+06	2.95225e+06	2.95467e+06	3.33515e+06	3.90458e+06	5.71809e+06	4.80996e+06	4.91792e+06	5.25389e+06	3.80065e+06	6.5048e+06	9.72849e+06	5.83595e+06	5.0859e+06	35.92	3.642e+06	3.16122e+06	29.7	1.6	0.68	0.0225688	1.65	0.193289	1.63867
Orotic Acid	1.07308e+07	8.84976e+06	9.39064e+06	1.08539e+07	8.61961e+06	9.63412e+06	1.43781e+07	1.40756e+07	1.52527e+07	1.57821e+07	1.84001e+07	1.62189e+07	1.56846e+07	1.55174e+07	9.94	9.67981e+06	9.51238e+06	9.67	1.62	0.7	5.72014e-06	5.24	0.00259833	2.31243
PE(16_0_19,20-EpDPE)	5.47068e+06	4.6127e+06	4.6683e+06	1.58095e+07	3.27726e+06	4.94107e+06	1.54171e+07	8.54468e+06	5.74234e+06	1.04757e+07	1.29437e+07	9.8107e+06	1.0489e+07	1.01432e+07	32.21	6.46324e+06	4.80468e+06	71.72	1.62	0.7	0.0488503	1.31	0.280507	1.45899
Pipericine	3.96936e+06	6.40464e+06	6.10227e+06	6.19916e+06	3.8657e+06	6.15232e+06	9.68554e+06	7.38584e+06	5.41997e+06	7.72277e+06	1.30244e+07	1.01794e+07	8.90297e+06	8.70415e+06	29.74	5.44891e+06	6.1273e+06	21.86	1.63	0.71	0.0130714	1.88	0.350669	1.99955
Threonylglycine	1.17324e+06	1.30641e+06	1.14174e+06	980969	671402	1.13372e+06	1.82876e+06	1.5319e+06	1.98595e+06	1.66276e+06	2.03614e+06	1.50955e+06	1.75918e+06	1.74576e+06	12.87	1.06791e+06	1.13773e+06	20.62	1.65	0.72	0.000863453	3.06	0.119039	2.35071
5'-Methylthioadenosine	6.02707e+06	7.80595e+06	5.09831e+06	6.23839e+06	4.2484e+06	1.91235e+07	1.68728e+07	1.15338e+07	9.35636e+06	1.21557e+07	1.44905e+07	1.5655e+07	1.3344e+07	1.33231e+07	21.12	8.09028e+06	6.13273e+06	68.42	1.65	0.72	0.0244946	1.61	0.417372	1.88563
Hydroorotic acid, DL-	6.94766e+06	7.64173e+06	8.10378e+06	6.62524e+06	7.1412e+06	6.18879e+06	8.24465e+06	1.05358e+07	1.19468e+07	1.16784e+07	1.45182e+07	1.40153e+07	1.18232e+07	1.18126e+07	19.5	7.10807e+06	7.04443e+06	9.71	1.66	0.73	0.000334813	3.48	0.0254417	2.08403
Terpendole K	2.01192e+06	4.46467e+06	4.10638e+06	3.07877e+06	1.74954e+06	6.49137e+06	9.20859e+06	4.15369e+06	5.82204e+06	8.43604e+06	5.28069e+06	3.8672e+06	6.12804e+06	5.55137e+06	36.22	3.65044e+06	3.59258e+06	48.34	1.68	0.75	0.0478469	1.32	0.519538	1.64585
Kolanone	2.3902e+06	1.2698e+06	1.06764e+06	1.04273e+06	1.26678e+06	1.01982e+06	1.04999e+06	1.86568e+06	3.12169e+06	1.91407e+06	3.5764e+06	2.2254e+06	2.2922e+06	2.06974e+06	40.03	1.34283e+06	1.16721e+06	39.1	1.71	0.77	0.0434924	1.36	0.502524	1.71149
1-(9Z,12Z-octadecadienoyl)-sn-glycero-3-phosphocholine	6.22741e+07	4.99875e+07	5.61537e+07	2.15795e+07	2.09649e+07	5.68842e+07	8.62014e+07	8.706e+07	5.35236e+07	7.91103e+07	8.33017e+07	6.93555e+07	7.64254e+07	8.1206e+07	16.94	4.46406e+07	5.30706e+07	41.48	1.71	0.78	0.0291747	1.53	0.434613	1.90636
Microsporin A	3.26589e+07	2.99395e+07	1.64618e+07	4.41411e+07	9.78962e+06	2.79723e+07	4.88323e+07	5.52636e+07	4.99618e+07	3.62995e+07	5.2123e+07	4.55277e+07	4.80013e+07	4.9397e+07	13.73	2.68272e+07	2.89559e+07	45.42	1.79	0.84	0.0268172	1.57	0.426964	1.9513
Alpha-Ketoglutaric Acid	2.27157e+06	2.36813e+06	4.16828e+06	2.8236e+06	1.73245e+06	5.57255e+06	4.5124e+06	4.0332e+06	6.43266e+06	4.1773e+06	7.84252e+06	7.58742e+06	5.76425e+06	5.47253e+06	30.22	3.15609e+06	2.59586e+06	45.71	1.83	0.87	0.0135361	1.87	0.14876	1.69301
Ac-2,5,5-Tribromo-2,6,6-trimethylspirol[benzofuran-2(3H),1-cyclohexan]-3-ol	1.17691e+06	2.00211e+06	547311	968142	1.5125e+06	1.01981e+06	1.87722e+06	2.18031e+06	3.63605e+06	1.62045e+06	2.45988e+06	1.46373e+06	2.20627e+06	2.02877e+06	35.76	1.20446e+06	1.09836e+06	41.57	1.83	0.87	0.0178894	1.75	0.172368	1.62628
(1S,4S,5R,6S,8R,16S,19S,21S)-14-ethyl-4,6,19-trimethoxy-16-(methoxymethyl)-9,11-dioxa-14-azaheptacyclo[10.7.2.12,5.01,13.03,8.08,12.016,20]docosan-21-ol	9.99793e+07	2.19316e+08	1.62961e+08	5.91093e+08	2.67996e+08	1.11625e+08	3.45479e+08	6.21674e+08	3.95523e+08	5.16722e+08	2.9225e+08	5.92622e+08	4.60711e+08	4.56122e+08	29.5	2.42162e+08	1.91138e+08	75.35	1.9	0.93	0.0219033	1.66	0.404685	1.84109
Kukoamine A	1.43432e+06	4.36681e+06	2.61316e+06	1.14487e+07	4.87452e+06	2.90001e+06	1.32568e+07	1.23292e+07	3.92345e+06	6.22663e+06	6.48119e+06	1.04267e+07	8.774e+06	8.45394e+06	42.87	4.60625e+06	3.63341e+06	77.61	1.9	0.93	0.0498942	1.3	0.520927	1.63285
De-O-methyldihydrosterigmatocystin	460929	760071	582492	425624	232172	967059	972729	1.13113e+06	813123	971192	1.18407e+06	1.48301e+06	1.09254e+06	1.05193e+06	21.25	571391	521711	45.69	1.91	0.94	0.00810428	2.09	0.296148	2.09817
Calenduloside E	2.85096e+06	8.56361e+06	5.06093e+06	1.17189e+07	2.69727e+06	7.42925e+06	6.8373e+06	1.7544e+07	1.02718e+07	9.61735e+06	1.64274e+07	1.27852e+07	1.22472e+07	1.15285e+07	33.84	6.38682e+06	6.24509e+06	55.19	1.92	0.94	0.0263128	1.58	0.206955	1.59347
Hallactone B	601464	1.15721e+06	584043	1.19828e+06	1.21922e+06	1.70113e+06	1.53609e+06	1.54442e+06	1.0318e+06	1.86005e+06	3.21948e+06	3.36452e+06	2.09273e+06	1.70224e+06	46.22	1.07689e+06	1.17774e+06	39.4	1.94	0.96	0.0305572	1.51	0.220575	1.60194
Phosphatidylinositol lyso 18_1	1.70183e+07	1.85266e+07	2.22138e+07	6.31614e+07	2.59336e+07	1.20125e+07	2.76496e+07	1.05087e+08	4.08888e+07	3.62603e+07	5.36404e+07	4.51918e+07	5.1453e+07	4.30403e+07	53.79	2.64777e+07	2.03702e+07	70.17	1.94	0.96	0.0350569	1.46	0.236405	1.49206
[3-[2,3-dihydroxypropoxy(hydroxy)phosphoryl]oxy-2-[(4Z,7Z,10Z,13Z,16Z,19Z)-docosa-4,7,10,13,16,19-hexaenoyl]oxypropyl] (4Z,7Z,10Z,13Z,16Z,19Z)-docosa-4,7,10,13,16,19-hexaenoate	3.36114e+06	2.52471e+06	2.77867e+06	6.28767e+06	2.69011e+06	1.9831e+06	7.12719e+06	7.96474e+06	3.79972e+06	6.03836e+06	7.07023e+06	6.62479e+06	6.4375e+06	6.84751e+06	22.36	3.2709e+06	2.73439e+06	47.17	1.97	0.98	0.00381115	2.42	0.0796809	1.88514
beta-L-arabinofuranose	679818	775913	876467	443808	537455	1.28278e+06	1.37038e+06	1.36948e+06	1.76742e+06	1.17303e+06	1.90515e+06	1.63502e+06	1.53675e+06	1.5027e+06	18.09	766039	727865	38.85	2.01	1	0.0014219	2.85	0.141398	2.33037
Citrulline	1.73891e+06	1.8979e+06	1.74501e+06	1.54528e+06	1.36021e+06	1.78243e+06	3.51974e+06	2.88188e+06	3.35074e+06	3.27216e+06	3.99588e+06	3.15283e+06	3.36221e+06	3.31145e+06	11.2	1.67829e+06	1.74196e+06	11.49	2	1	1.05231e-06	5.98	0.00106388	2.72905
13-Desoxyterpendole I	3.97318e+06	4.53962e+06	3.36616e+06	4.43094e+06	2.71418e+06	2.53924e+06	6.61091e+06	1.42635e+07	9.3011e+06	3.94458e+06	6.12357e+06	3.78274e+06	7.33773e+06	6.36724e+06	53.82	3.59389e+06	3.66967e+06	23.86	2.04	1.03	0.0216387	1.66	0.188833	1.55422
12-Acetoxyabietic acid	503137	529109	596106	540736	333249	768738	1.03484e+06	887683	509338	660569	2.11734e+06	1.81983e+06	1.1716e+06	961260	55.5	545179	534923	25.88	2.15	1.1	0.0254275	1.59	0.419281	1.87878
Methionine	9.18192e+06	1.08805e+07	1.5557e+07	8.74065e+06	8.64571e+06	2.3201e+07	2.59592e+07	2.21422e+07	3.04788e+07	2.09071e+07	3.47606e+07	3.0503e+07	2.74585e+07	2.8219e+07	19.62	1.27011e+07	1.00312e+07	45.4	2.16	1.11	0.00105618	2.98	0.130185	2.3628
PE(16_0e_4-HDoHE)	7.62274e+06	1.0618e+07	1.07167e+07	1.64893e+07	1.17156e+07	1.78479e+07	2.61041e+07	1.42923e+07	5.06319e+07	2.06722e+07	2.07784e+07	3.08183e+07	2.72162e+07	2.34413e+07	46.88	1.25017e+07	1.12161e+07	31.11	2.18	1.12	0.00686899	2.16	0.107502	1.78677
Oleoylcarnitine	2.32595e+06	1.537e+06	2.48564e+06	2.71639e+06	869215	1.55345e+06	4.51978e+06	5.36646e+06	4.19372e+06	4.05818e+06	4.80708e+06	3.06647e+06	4.33528e+06	4.35675e+06	17.95	1.91461e+06	1.9397e+06	36.96	2.26	1.18	0.00104727	2.98	0.130185	2.31437
[2-(Hexadecanoyloxy)-3-[octadec-11-enoyloxy]propoxy]({[2.3.4.5.6-pentahydroxycyclohexyl]oxy})phosphinic acid	1.38472e+06	1.84339e+06	904508	344333	443547	1.83752e+06	1.50235e+06	4.03684e+06	1.91628e+06	2.36408e+06	1.6435e+06	3.99149e+06	2.57576e+06	2.14018e+06	44.74	1.12634e+06	1.14461e+06	59.07	2.29	1.19	0.0215711	1.67	0.188833	1.61515
PG(18_1_19,20-EpDPE)	3.82418e+06	1.55521e+06	928361	655391	531627	1.14554e+06	4.11742e+06	3.01919e+06	2.39256e+06	2.89903e+06	2.82476e+06	4.64987e+06	3.31714e+06	2.95911e+06	26.2	1.44005e+06	1.03695e+06	84.97	2.3	1.2	0.0136077	1.87	0.148905	1.80482
Glycodeoxycholic acid	1.55194e+06	1.28145e+06	1.23913e+06	2.14884e+06	773838	1.85731e+06	5.73575e+06	1.70657e+06	4.45272e+06	4.99259e+06	2.12725e+06	2.30492e+06	3.5533e+06	3.37882e+06	48.17	1.47542e+06	1.41669e+06	33.08	2.41	1.27	0.00919657	2.04	0.123669	1.74866
PC(18_4(6Z,9Z,12Z,15Z)_20_4(5Z,8Z,11Z,14Z))	3.21825e+06	2.50336e+06	7.37697e+06	3.56908e+06	4.46099e+06	6.79337e+06	1.64752e+07	8.48485e+06	6.26765e+06	1.21837e+07	1.49838e+07	9.17235e+06	1.12613e+07	1.0678e+07	35.28	4.65367e+06	4.01503e+06	42.86	2.42	1.27	0.00283214	2.55	0.185971	2.22813
Isothiocyanates	1.90122e+07	4.21805e+06	6.08816e+06	4.29172e+06	9.13238e+06	1.61939e+07	2.01755e+07	1.93846e+07	3.92785e+07	9.13903e+06	3.0378e+07	2.59061e+07	2.40436e+07	2.30408e+07	43	9.82274e+06	7.61027e+06	64.62	2.45	1.29	0.0155106	1.81	0.360487	1.94785
PG(18_1_17,18-EpETE)	1.30921e+06	1.04408e+06	905459	1.98316e+06	9.29488e+06	6.09046e+06	4.70739e+06	1.07433e+07	7.64995e+06	7.43825e+06	9.78597e+06	1.01582e+07	8.41385e+06	8.71796e+06	26.91	3.43787e+06	1.64619e+06	100.87	2.45	1.29	0.0224618	1.65	0.193064	1.74218
Nebramycin factor 13	1.36401e+08	1.13027e+08	1.94767e+08	2.69425e+08	2.2763e+08	2.30906e+08	6.01451e+08	5.93404e+08	2.17477e+08	5.17273e+08	4.65365e+08	6.05779e+08	5.00125e+08	5.55339e+08	29.86	1.95359e+08	2.11199e+08	30.75	2.56	1.36	0.00137398	2.86	0.141398	2.33331
NAD+	5.00963e+06	6.85946e+06	3.01174e+06	549110	6.32122e+06	9.44402e+06	9.12984e+06	1.57759e+07	1.55855e+07	1.19224e+07	1.74222e+07	9.97634e+06	1.3302e+07	1.3754e+07	25.75	5.1992e+06	5.66543e+06	59.89	2.56	1.36	0.0343743	1.46	0.234842	1.60063
N-Ethyl-9Z-octadecenamide	2.09495e+06	5.51046e+06	4.18245e+06	3.59227e+06	6.12267e+06	3.48214e+06	9.46013e+06	4.09538e+06	5.82047e+06	5.77126e+06	1.80931e+07	2.48726e+07	1.13522e+07	7.6403e+06	73.3	4.16416e+06	3.88736e+06	35.17	2.73	1.45	0.028379	1.55	0.4342	1.82743
1-Palmitoyl-2-oleoyl-sn-glycerol-3-phosphocholine	3.0056e+06	2.17917e+06	2.07118e+06	2.13964e+06	2.85432e+06	1.19342e+06	7.74239e+06	4.30798e+06	2.65811e+06	8.57154e+06	3.24167e+06	1.04859e+07	6.16793e+06	6.02518e+06	51.9	2.24056e+06	2.15941e+06	28.93	2.75	1.46	0.00597356	2.22	0.260688	2.10822
(S)-3-amino-2-methylpropanoic acid	4.79589e+06	2.97706e+06	2.69882e+06	2.46285e+06	2.13016e+06	1.17577e+07	9.43483e+06	8.95904e+06	1.69396e+07	8.68995e+06	1.39588e+07	1.64157e+07	1.23997e+07	1.16968e+07	30.93	4.47042e+06	2.83794e+06	82.55	2.77	1.47	0.00218884	2.66	0.172435	2.29574
[2-Hexadecanoyloxy-3-[hydroxy-(2,3,4,5,6-pentahydroxycyclohexyl)oxyphosphoryl]oxypropyl] hexadecanoate	1.93287e+06	1.48006e+06	1.27297e+06	3.61911e+06	8.87198e+06	1.35182e+07	5.66285e+06	1.45485e+07	7.41613e+06	2.31284e+07	1.96723e+07	1.46286e+07	1.41761e+07	1.45885e+07	47.73	5.11586e+06	2.77599e+06	97.76	2.77	1.47	0.0173098	1.76	0.169756	1.70846
Microcolin B	2.81704e+06	2.66513e+06	4.10525e+06	3.346e+06	2.24558e+06	3.72845e+06	6.3983e+06	6.29495e+06	6.52956e+06	4.07152e+06	4.68249e+06	2.80975e+07	9.34572e+06	6.34662e+06	98.9	3.15124e+06	3.08152e+06	22.21	2.97	1.57	0.0288755	1.54	0.217823	1.64685
beta-Carotene	339294	362659	324902	338502	509089	358506	834323	1.98139e+06	472371	535762	1.39957e+06	1.57217e+06	1.1326e+06	1.11694e+06	53.94	372159	348900	18.41	3.04	1.61	0.00848771	2.07	0.304653	2.24976
1-dodecanoyl-2-(11Z-docosenoyl)-glycero-3-phospho-(1'-sn-glycerol)	6.64447e+07	7.55125e+06	5.26065e+07	2.57185e+07	3.65667e+07	6.32064e+06	5.10843e+07	2.42946e+07	1.22877e+08	2.03314e+08	1.30895e+08	6.49672e+07	9.9572e+07	9.39223e+07	65.86	3.25347e+07	3.11426e+07	74.36	3.06	1.61	0.0366187	1.44	0.240903	1.43482
PE(18_2(9Z,12Z)_18_1(9Z))	1.69775e+06	1.34514e+06	2.5432e+06	6.02969e+06	5.76984e+06	5.0858e+06	2.33089e+07	6.2922e+06	6.51574e+06	1.38795e+07	1.27477e+07	7.96642e+06	1.17851e+07	1.0357e+07	55.07	3.74524e+06	3.8145e+06	56.66	3.15	1.65	0.00563636	2.25	0.097316	1.83238
1-octadecanoyl-2-(5Z,8Z,11Z,14Z-eicosatetraenoyl)-sn-glycero-3-phospho-(1'-myo-inositol)	602364	2.31033e+06	929401	414334	343831	1.14515e+06	3.67471e+06	4.07397e+06	892101	6.14579e+06	2.07316e+06	1.47235e+06	3.05535e+06	2.87394e+06	64.01	957568	765883	76.23	3.19	1.67	0.0166438	1.78	0.166592	1.64199
Gedunin	2.03559e+06	2.32965e+06	2.06941e+06	5.6194e+06	1.7755e+06	2.56352e+06	9.22954e+06	7.33421e+06	6.39012e+06	8.5747e+06	1.23376e+07	1.02073e+07	9.01225e+06	8.90212e+06	23.49	2.73218e+06	2.19953e+06	52.7	3.3	1.72	7.2381e-05	4.14	0.0231086	2.57333
Artemetin	1.83661e+07	1.74702e+07	1.48308e+07	1.62612e+07	6.43503e+06	1.58677e+07	7.15182e+07	5.78563e+07	5.82e+07	3.07687e+07	3.1643e+07	4.85673e+07	4.97589e+07	5.32118e+07	32.41	1.48718e+07	1.60644e+07	29.01	3.35	1.74	0.000205738	3.69	0.0210202	2.12356
Oleic acid	230226	374038	335598	345323	445684	287903	1.05024e+06	833143	871465	824561	1.30444e+06	1.9188e+06	1.13377e+06	960853	37.57	336462	340461	21.87	3.37	1.75	2.8652e-05	4.54	0.0064646	2.23031
[1-[hydroxy-[(2S,3R,5S,6S)-2,3,4,5,6-pentahydroxycyclohexyl]oxyphosphoryl]oxy-3-[(Z)-octadec-4-enoyl]oxypropan-2-yl] (4Z,7Z,10Z,13Z)-icosa-4,7,10,13-tetraenoate	505053	139400	113965	895858	1.11913e+06	990649	1.98857e+06	668873	787802	2.58221e+06	2.76174e+06	4.00018e+06	2.13156e+06	2.28539e+06	59.55	627343	700455	69.94	3.4	1.76	0.0228373	1.64	0.19383	1.66176
Notoginsenoside J	6.04718e+06	6.4121e+06	8.42375e+06	3.36509e+07	6.47362e+06	2.90385e+07	3.61787e+07	2.55713e+07	7.53323e+07	1.13403e+08	2.83803e+07	3.873e+07	5.29325e+07	3.74543e+07	65.4	1.50077e+07	7.44868e+06	85.06	3.53	1.82	0.00636465	2.2	0.104123	1.83631
PG(18_1_10-HDoHE)	744036	130888	469314	272254	691932	415104	1.37178e+06	1.50647e+06	1.39048e+06	1.86611e+06	2.14266e+06	1.34134e+06	1.60314e+06	1.44847e+06	20.44	453921	442209	52.12	3.53	1.82	0.00248624	2.6	0.0673149	2.06221
PI 32_1	752252	2.52777e+06	3.74608e+06	4.34835e+07	3.41498e+07	3.54389e+07	1.12288e+08	5.59086e+07	7.4964e+07	4.82396e+07	1.19712e+08	3.69126e+07	7.46709e+07	6.54363e+07	46.08	2.00164e+07	1.89479e+07	98.15	3.73	1.9	0.0296912	1.53	0.218566	1.66587
(all-E)-2,6,10,15,19,23-hexamethyl-tetracosa-2,6,10,14,18-pentaene|2,3-dihydro-squalene|2,3-dihydrosqualene|Tetrahydrosqualen	491172	463042	1.32026e+06	458006	909939	212652	275763	3.01346e+06	3.80609e+06	4.21648e+06	3.19959e+06	871921	2.56388e+06	3.10652e+06	62.84	642512	477107	62.44	3.99	2	0.0407243	1.39	0.490325	1.69337
PE 39_6	477121	337934	470006	492171	742340	745085	641200	1.51489e+06	1.5888e+06	2.62339e+06	2.41953e+06	4.3575e+06	2.19088e+06	2.00417e+06	58.29	544110	484646	30.18	4.03	2.01	0.00145943	2.84	0.0496124	2.01111
1-16_0-2-18_1-Phosphatidylinositol	3.49677e+07	1.95605e+07	1.51212e+07	1.97537e+07	3.13507e+07	1.41402e+08	8.14028e+07	9.12741e+07	9.09971e+07	3.00535e+08	2.8061e+08	2.37479e+08	1.80383e+08	1.64377e+08	57.33	4.36926e+07	2.55522e+07	110.94	4.13	2.05	0.00322176	2.49	0.0733017	1.95594
Arachidonoyl Thio-PC	680358	846236	889527	283479	3.08644e+06	1.48956e+06	1.65429e+06	1.23431e+07	1.99809e+06	815488	1.08419e+07	3.08916e+06	5.12367e+06	2.54363e+06	99.26	1.2126e+06	867882	82.25	4.23	2.08	0.0477317	1.32	0.519538	1.68639
1-octadecanoyl-2-(9Z,12Z-octadecadienoyl)-glycero-3-phospho-(1'-sn-glycerol)	2.61414e+06	1.28174e+06	3.33383e+06	5.57077e+06	1.54161e+07	8.58195e+06	9.30664e+07	3.90624e+06	1.46505e+07	2.54949e+07	1.07364e+07	1.2673e+07	2.67546e+07	1.36618e+07	124.22	6.13309e+06	4.4523e+06	85.11	4.36	2.13	0.0450568	1.35	0.267818	1.42813
Bombykol	672388	2.00279e+06	6.7478e+06	2.37341e+06	3.85432e+06	2.57437e+06	2.34588e+06	2.07083e+07	2.8326e+07	2.62903e+07	5.03357e+06	4.73305e+06	1.45729e+07	1.28709e+07	81.27	3.03751e+06	2.47389e+06	68.67	4.8	2.26	0.0274088	1.56	0.429852	1.78335
2,6-dihydroxy-2-<3,7,11-trimethyl-2(E),6(E),10-dodecatrien-1-yl>-3(2H)-benzofuranone	1.64936e+06	1.39253e+06	1.39285e+06	961230	1.3215e+06	1.39835e+06	2.53291e+06	9.69963e+06	9.41245e+06	7.69803e+06	3.92899e+06	8.36301e+06	6.93917e+06	8.03052e+06	43.14	1.35263e+06	1.39269e+06	16.45	5.13	2.36	0.00061334	3.21	0.0985862	2.57436
Thermoactinoamide_F	2.34964e+06	668907	619087	643532	1.19696e+06	422172	4.39627e+06	2.33006e+06	2.42366e+06	8.55818e+06	9.68945e+06	4.65771e+06	5342554	4.52699e+06	58.11	983383	656219	72.97	5.43	2.44	0.000617586	3.21	0.0985862	2.41326
[3-[hydroxy-(2,3,4,5,6-pentahydroxycyclohexyl)oxyphosphoryl]oxy-2-[(9Z,12Z)-octadeca-9,12-dienoyl]oxypropyl] octadecanoate	1.49937e+07	1.44981e+07	3.39389e+06	2.50975e+06	2.11682e+07	7.02796e+07	1.52076e+08	1.61421e+08	6.757e+07	1.7125e+08	8.55616e+07	2.35399e+08	1.45546e+08	1.56749e+08	42.03	2.11405e+07	1.47459e+07	118.89	6.88	2.78	0.00112706	2.95	0.0448751	2.03924
2-Methylquinoline-3,4-dicarboxylic acid	207510	4.1375e+06	246286	211523	3.8856e+06	300013	322900	1.42826e+07	1.3739e+07	2.87572e+06	1.88185e+07	1.21396e+07	1.03631e+07	1.29393e+07	69.35	1.49807e+06	273149	130.09	6.92	2.79	0.0271563	1.57	0.210977	1.53743
Phosphatidylethanolamine 18_1-18_2	1.58728e+06	797848	639694	917106	1.95861e+06	2.73881e+06	3.0144e+06	1.89898e+07	9.88837e+06	7.74272e+06	8.12101e+06	1.69869e+07	1.07905e+07	9.00469e+06	56.11	1.43989e+06	1.25219e+06	56.45	7.49	2.91	0.000235961	3.63	0.0216564	2.1603
nonaprenyl-4-hydroxybenzoate	14620.7	24544.6	50624.8	250565	851255	3.60005e+06	2.03792e+06	5.25342e+06	3.56011e+06	9.65448e+06	6.1269e+06	1.0326e+07	6.15981e+06	5.69016e+06	53.42	798610	150595	176.41	7.71	2.95	0.0088372	2.05	0.121455	1.93559
Phosphatidylinositol(18_1_18_1)	378078	341979	352312	336105	478864	1.5686e+06	3.94502e+06	4.33069e+06	4.48605e+06	4.44568e+06	8.2581e+06	6.9332e+06	5.39979e+06	4.46587e+06	32.63	575989	365195	84.92	9.37	3.23	5.42852e-06	5.27	0.00259833	2.32045
1-(6Z,9Z,12Z,15Z-octadecatetraenoyl)-2-(11Z-docosenoyl)-glycero-3-phospho-(1'-myo-inositol)	831285	1.03898e+06	957546	1.14608e+06	922992	1.90428e+06	7.72392e+06	1.67046e+07	6.86191e+06	7.31511e+06	1.36966e+07	1.15329e+07	1.06392e+07	9.62841e+06	37.77	1.13353e+06	998265	34.62	9.39	3.23	4.41696e-07	6.35	0.000872364	2.36951
[1-[[2,3-Dihydroxypropoxy]-hydroxyphosphoryl]oxy-3-[octadec-11-enoyl]oxypropan-2-yl] octadecanoate	1.30912e+06	163900	784951	2.39298e+06	2.78274e+06	2.28586e+06	2.06859e+06	5.41292e+06	4.78895e+06	6.59809e+06	1.92392e+07	5.91098e+07	1.62029e+07	6.00551e+06	134.9	1.61992e+06	1.79749e+06	63.6	10	3.32	0.0121187	1.92	0.142159	1.75058
1-(9Z-hexadecenoyl)-2-octadecanoyl-glycero-3-phospho-(1'-myo-inositol)	464928	659071	126984	471633	560327	475536	6.36318e+06	3.6114e+06	5.57837e+06	9.68351e+06	5.38076e+06	2.4341e+06	5.50855e+06	5.47956e+06	45.37	459746	473584	39.03	11.98	3.58	1.09848e-05	4.96	0.00349897	2.28787
Phosphatidylinositol 18_1-18_1	314343	235001	224791	259571	344792	180198	3.5211e+06	3.73506e+06	5.36204e+06	8.64887e+06	4.25271e+06	638936	4.35979e+06	3.99389e+06	60.12	259783	247286	23.34	16.78	4.07	0.00054505	3.26	0.0339247	2.19979
PE(P-18_0_22_5(4Z,7Z,10Z,13Z,16Z))	2.06644e+06	2.90083e+06	3.08666e+06	1.71767e+06	2.78126e+06	7.53937e+06	4.25514e+06	1.44939e+07	9.13625e+07	9.58844e+07	1.19975e+08	5.65472e+07	6.37531e+07	7.39549e+07	73.48	3.34871e+06	2.84105e+06	63.29	19.04	4.25	0.00123141	2.91	0.0463296	2.00589
Distearoyl phosphatidylglycerol	1.74172e+06	2.56705e+06	1.34212e+06	380796	461104	501742	602829	4.26498e+06	1.50315e+07	3.55094e+07	6.37946e+07	6.52689e+07	3.07454e+07	2.52704e+07	93.86	1.16576e+06	921931	75.57	26.37	4.72	0.00799563	2.1	0.116076	1.77176
ubiquinone-8	215899	143293	157263	366695	760023	1.13471e+06	2.01153e+06	4.36801e+06	6.1911e+06	3.05055e+07	3.66037e+07	1.37035e+07	1.55639e+07	9.94731e+06	93.83	462981	291297	86.69	33.62	5.07	0.000183003	3.74	0.0196851	2.17785
